# Supplementary material for: Psychological Burden during the COVID-19 Pandemic in Female Caregivers of Preterm versus Term Born Children
Source: Children (Basel). 2023 Apr 27;10(5):787. doi: 10.3390/children10050787 (PMC10217047; doi:10.3390/children10050787)
Supplement: Supplementary file 1 [file children-10-00787-s001.zip]

Archive with 1 entries (1 files):
- children-2306057-supplementary.pdf
